# Supplementary material for: DNA methylation for cervical cancer screening: a training set in China
Source: Clin Epigenetics. 2020 Jun 23;12:91. doi: 10.1186/s13148-020-00885-7 (PMC7310541; doi:10.1186/s13148-020-00885-7)
Supplement: Supplementary file 1 — Additional file 1:. Supplementary Table 1. Raw data for the study. [file 13148_2020_885_MOESM1_ESM.xlsx]

## Sheet: 试验集数据
ID	Age	Extraction date	Pathology category	Pathology_specific	Relative EPB41L3 values (GAPDH minus measured values)	Relative JAM3 values (GAPDH minus measured values)	TCT results	Roche HPV genotype	HPV genotype	DNA concentration (ng/ul)	A260/280	Conversion amount	EPB41L3-GAPDH	EPB41L3 (measured values)	JAM3-GAPDH	JAM3 (measured values)
XH0205	50	20190516	1	Inflammation	9.22632	10.1768	Adenocarcinoma	Other 12	66	445.901	1.89	1000 ng	39.9558	30.7295	41.3657	31.1889
XH0234	39	20190516	1	Inflammation	6.17716	13.8073	Adenocarcinoma	Other 12	66	62.749	1.92	1000 ng	37.133	30.9558	45	31.1927
XH0187	34	20190426	1	Inflammation	17.77	13.01	ASC-H	Other 12	Negative	66.469	1.6	1000 ng	45	27.23	40.34	27.33
XH0063	31	20190422	1	Inflammation	7.47	6.83	ASCUS	16, Other 12	16, 66	30.559	1.39	300 ng	38.78	31.31	37.98	31.15
XH0066	31	20190422	1	Inflammation	8.78	10.26	ASCUS	18	18	40.007	1.48	1000 ng	37.56	28.78	39.04	28.78
XH0070	30	20190423	1	Inflammation	15.68	11.55	ASCUS	Other 12	51, 58	0.915	0.14	300 ng	45	29.32	40.4	28.85
XH0085	39	20190423	1	CIN1	18.19	11.08	ASCUS	Other 12	66	109.333	1.79	1000 ng	45	26.81	37.41	26.33
XH0097	44	20190428	1	Inflammation	9.9575	13.1129	ASCUS	16	16	11.406	0.94	300 ng	37.425	27.4675	40.8832	27.7703
XH0115	46	20190428	1	CIN1	16.0357	10.7582	ASCUS	Other 12	51	503.033	1.94	1000 ng	45	28.9643	39.7867	29.0285
XH0179	38	20190507	1	Inflammation	18.27	13.7462	ASCUS	Other 12	51, 58, 66	110.106	1.89	1000 ng	45	26.73	40.7704	27.0242
XH0022	51	20190327	1	Inflammation	10.14	9.27	ASUCS	16	16	27.036	1.88	500 ng	38.59	28.45	37.76	28.49
XH0042	46		1	Inflammation	8.34	9.41	ASUCS	16	16, 31	6.62	0.7	1000 ng	36.14	27.8	37.3	27.89
XH0052	59	20190328	1	Inflammation	11.82	11.75	ASUCS	Negative	Negative	7.434	1.86	200 ng	45	33.18	45	33.25
XH0011	33	20190321	1	Inflammation	15.32	15.14	HSIL		68	19.272	1.91	200 ng	45	29.68	45	29.86
XH0025	57	20190328	1	Inflammation	8.41	11.46	HSIL	Other 12	Negative	47.393	1.83	1000 ng	35.52	27.11	39.08	27.62
XH0027	49	20190328	1	Inflammation	9.07	13.65	HSIL		Negative	16.207	1.88	266 ng	40.95	31.88	45	31.35
XH0028	41	20190328	1	CIN1	8.73	10.68	HSIL	Negative	Negative	106.566	1.86	1000 ng	34.42	25.69	36.97	26.29
XH0039	31	20190421	1	Inflammation	15.33	12	HSIL		68	0	0	1000 ng	45	29.67	41.87	29.87
XH0055	56	20190422	1	Inflammation	9.75	12.42	HSIL	Negative	Negative	370.861	1.86	1000 ng	37.16	27.41	39.88	27.46
XH0065	35	20190422	1	CIN1	16.87	16.74	HSIL	Other 12	59	618.158	1.88	1000 ng	45	28.13	45	28.26
XH0075	35	20190423	1	Inflammation	11.52	13.48	HSIL	Other 12	Negative	108.17	1.78	1000 ng	38.53	27.01	40.06	26.58
XH0078	53	20190423	1	Inflammation	9.79	9.61	HSIL		Negative	3.022	0.42	300 ng	38.45	28.66	37.87	28.26
XH0094	35	20190428	1	Inflammation	13.7654	13.3535	HSIL		59	617.895	1.83	1000 ng	39.5795	25.8141	39.6754	26.3219
XH0104	25	20190428	1	Inflammation	11.33	12.6054	HSIL		Negative	56.915	1.63	1000 ng	38.1256	26.7956	39.4198	26.8144
XH0136	59	20190428	1	Inflammation	10.1997	9.35727	HSIL		31, 45, 52	7.336	0.73	300 ng	37.9527	27.7531	36.5587	27.2014
XH0144	41	20190507	1	CIN1	9.63	11.919	HSIL	Negative	Negative	167.665	1.93	1000 ng	36.71	27.08	38.934	27.015
XH0158	49	20190507	1	Inflammation	8.47	11.3531	HSIL	Other 12	52	21.437	1.73	300 ng	37.13	28.66	40.1359	28.7828
XH0168	33	20190507	1	CIN1	18.01	13.2512	HSIL	18, Other 12	18, 39	93.331	1.88	1000 ng	45	26.99	40.4045	27.1532
XH0172	42	20190507	1	Inflammation	14.56	14.301	HSIL		16, 66	5.438	1.44	163 ng	45	30.44	45	30.699
XH0186	56	20190426	1	Inflammation	11.36	11.62	HSIL		Negative	380.315	1.81	1000 ng	37.31	25.95	37.36	25.74
XH0214	52	20190512	1	Inflammation	10.22	12.75	HSIL		Negative	550.488	1.91	1000 ng	36.64	26.42	39.35	26.6
XH0220	40	20190512	1	CIN1	16.32	15.98	HSIL	16	16	18.232	1.67	300 ng	45	28.68	45	29.02
XH0224	36	20190512	1	CIN1	18.53	12.87	HSIL	Negative	Negative	656.98	1.93	1000 ng	45	26.47	39.36	26.49
XH0238	55	20190507	1	Inflammation	9.57	11.0216	HSIL	Other 12	52	511.943	1.94	1000 ng	36.21	26.64	37.9397	26.9181
XH0241	62	20190507	1	Inflammation	12.12	12.5778	HSIL	Other 12	58	623.673	1.89	1000 ng	39.11	26.99	39.6578	27.08
XH0246	39	20190516	1	Inflammation	13.0436	12.8013	HSIL	Other 12	39, 56	167.656	1.88	1000 ng	45	31.9564	45	32.1987
XH0263	55	20190512	1	Inflammation	12.39	12.37	HSIL	Other 12	56	89.096	1.83	1000 ng	39.59	27.2	39.83	27.46
XH0278	45	20190512	1	Inflammation	18.74	11.67	HSIL	Negative	33	299.285	1.84	1000 ng	45	26.26	38.2	26.53
XH0286	42	20190519	1	Inflammation	18.63	12.56	HSIL	Other 12	58	179.16	1.86	1000 ng	45	26.37	39.05	26.49
XH0292	40	20190512	1	CIN1	11.55	13.62	HSIL	16, Other 12	56	948.059	1.91	1000 ng	37.54	25.99	39.88	26.26
XH0300	25	20190512	1	Inflammation	17.93	9.87	HSIL	Other 12	51, 58	459.125	1.9	1000 ng	45	27.07	37.19	27.32
XH0313	63	20190512	1	Inflammation	16.23	13.13	HSIL	16, Other 12	16	17.187	1.74	300 ng	45	28.77	42.04	28.91
XH0345	26	20190516	1	Inflammation	19.1924	12.7705	HSIL	Negative	Negative	292.041	1.86	1000 ng	45	25.8076	38.76	25.9894
XH0033	53	20190328	1	Inflammation	9.85	12.04	Inflammation	Other 12	51	417.381	1.91	1000 ng	36.02	26.17	38.61	26.57
XH0034	32	20190328	1	Inflammation	12.39	14.48	Inflammation	18, Other 12	18	93.49	1.89	1000 ng	39.18	26.79	41.81	27.33
XH0050	37	20190422	1	Inflammation	8.93	10.84	Inflammation	18	18	206.591	1.79	1000 ng	36.43	27.5	38.16	27.32
XH0062	31	20190422	1	Inflammation	17.89	13.56	Inflammation	16	16	110.475	1.68	1000 ng	45	27.11	40.74	27.18
XH0171	48	20190507	1	Inflammation	15.23	15.3106	Inflammation	18	18	10.976	1.71	300 ng	45	29.77	45	29.6894
XH0174	34	20190507	1	Inflammation	19.25	13.5236	Inflammation	16, Other 12	59, 16	117.538	1.84	1000 ng	45	25.75	39.5734	26.0498
XH0014	39	20190321	1	CIN1	13.91	13.85	LSIL		51	10.107	1.8	70 ng	45	31.09	45	31.15
XH0015	36	20190321	1	CIN1	18.25	13.49	LSIL		16	42.813	1.82	1000 ng	45	26.75	40.39	26.9
XH0016	44	20190321	1	Inflammation	13.02	13.14	LSIL		18	8.017	1.75	72 ng	45	31.98	45	31.86
XH0018	37	20190327	1	Inflammation	9.43	11.33	LSIL		39	15.656	1.84	200 ng	38.87	29.44	40.88	29.55
XH0019	38	20190327	1	CIN1	18.46	11.7	LSIL		Negative	57.861	1.85	1000 ng	45	26.54	38.51	26.81
XH0026	31	20190328	1	CIN1	10.8	10.88	LSIL	Other 12	66	432.587	1.92	1000 ng	36.69	25.89	37.45	26.57
XH0032	49	20190328	1	Inflammation	14.13	6.94	LSIL	Negative	Negative	17.508	1.79	289 ng	45	30.87	38.11	31.17
XH0035	31	20190328	1	CIN1	17.69	13.92	LSIL		56	318.776	1.9	1000 ng	45	27.31	41.53	27.61
XH0036	67	20190419	1	Inflammation	10.2	12.99	LSIL		18	77.666	1.66	1000 ng	36.81	26.61	40.17	27.18
XH0038	51	20190419	1	Inflammation	18.3	13.61	LSIL	Other 12	66	157.687	1.71	1000 ng	45	26.7	40.48	26.87
XH0045	29	20190419	1	Inflammation	11.49	11.02	LSIL		16, 56	68.069	1.61	1000 ng	37.3	25.81	36.79	25.77
XH0046	66		1	Inflammation	16.75	12.32	LSIL	Negative	Negative	15.625	1.14	1000 ng	45	28.25	40.6	28.28
XH0048	61	20190419	1	CIN1	9.91	9.48	LSIL		16, 56	217.493	1.78	1000 ng	36.16	26.25	35.83	26.35
XH0053	58	20190422	1	CIN1	6.73	10.4	LSIL		56	105.763	1.72	1000 ng	34.87	28.14	38.51	28.11
XH0054	31	20190422	1	CIN1	14.91	11.03	LSIL		16, 33	1.685	0.25	300 ng	45	30.09	41.18	30.15
XH0056	61	20190422	1	CIN1	12.96	12.58	LSIL		Negative	48.001	1.46	1000 ng	40.42	27.46	39.95	27.37
XH0058	31	20190422	1	CIN1	9.13	12.74	LSIL	Other 12	68	126.034	1.68	1000 ng	35.99	26.86	39.67	26.93
XH0059	44	20190422	1	CIN1	17.95	12.89	LSIL		16	61.365	1.6	1000 ng	45	27.05	40.22	27.33
XH0067	39	20190422	1	Inflammation	16.17	16.02	LSIL		18	228.341	1.84	1000 ng	45	28.83	45	28.98
XH0072	60	20190321	1	Inflammation	12.4925	16.4112	LSIL		58	93.827	1.96	200 ng	41.1159	28.6234	45	28.5888
XH0073	41	20190423	1	Inflammation	14.08	14.31	LSIL		66	-3.599	0	300 ng	45	30.92	45	30.69
XH0077	29	20190329	1	Inflammation	17.94	14.26	LSIL	Other 12	31	147.584	1.94	1000 ng	45	27.06	41.45	27.19
XH0079	41	20190423	1	CIN1	10.62	11.56	LSIL		33	4.773	0.61	300 ng	39.29	28.67	39.79	28.23
XH0083	31	20190423	1	Inflammation	11.97	14.52	LSIL		16	133.122	1.76	1000 ng	38.95	26.98	41.26	26.74
XH0091	73	20190428	1	Inflammation	9.35319	12.1155	LSIL		Negative	736.978	1.88	1000 ng	35.8388	26.4856	38.8658	26.7503
XH0092	48	20190428	1	CIN1	10.7829	10.7785	LSIL		16	138.266	1.74	1000 ng	36.8096	26.0268	37.2209	26.4424
XH0093	32	20190428	1	Inflammation	10.9135	8.9397	LSIL		66	20.574	1.2	300 ng	38.8454	27.9319	37.0432	28.1035
XH0099	47	20190428	1	CIN1	13.1388	10.7342	LSIL	Negative	Negative	35.84	1.45	1000 ng	39.1436	26.0048	36.8492	26.115
XH0106	36	20190428	1	Inflammation	14.7183	14.3802	LSIL	Other 12	51	-0.675	0	300 ng	45	30.2817	45	30.6198
XH0107	29	20190428	1	CIN1	12.0559	11.66	LSIL		18, 33	30.079	1.38	300 ng	40.7624	28.7065	40.4892	28.8292
XH0108	31	20190428	1	Inflammation	9.71688	10.7125	LSIL		18	121.027	1.75	1000 ng	36.9551	27.2382	38.2923	27.5799
XH0111	38	20190428	1	CIN1	14.4362	7.9428	LSIL	Negative	Negative	3.037	0.39	300 ng	45	30.5638	38.4769	30.5341
XH0113	30	20190428	1	CIN1	17.3715	11.9388	LSIL		58	65.578	1.62	1000 ng	45	27.6285	39.6882	27.7495
XH0114	39	20190428	1	Inflammation	19.0773	11.153	LSIL	16, Other 12	6, 16, 39	35.66	1.41	1000 ng	45	25.9227	37.0347	25.8817
XH0117	60	20190428	1	Inflammation	13.6852	12.5509	LSIL		Negative	82.429	1.65	1000 ng	39.9884	26.3032	38.7267	26.1758
XH0121	43	20190428	1	Inflammation	19.0949	11.8343	LSIL		33	72.548	1.66	1000 ng	45	25.9051	37.8772	26.0428
XH0123	60	20190428	1	Inflammation	19.1948	13.1743	LSIL	Negative	Negative	424.957	1.85	300 ng	44.8157	25.6209	38.9723	25.798
XH0128	45	20190428	1	CIN1	17.0381	10.4105	LSIL	Negative	52	31.367	1.32	300 ng	45	27.9619	39.0078	28.5973
XH0130	57	20190428	1	CIN1	8.68779	11.1258	LSIL		56	44.738	1.51	500 ng	35.265	26.5772	37.9299	26.8041
XH0140	58	20190507	1	Inflammation	11.18	14.065	LSIL	Negative	Negative	407.09	1.88	1000 ng	38.29	27.11	40.572	26.507
XH0147	34	20190507	1	Inflammation	8.03	10.3981	LSIL	Other 12	52, 68	62.81	1.82	1000 ng	35.94	27.91	36.8797	26.4816
XH0170	65	20190507	1	Inflammation	10.98	12.1927	LSIL		52, 58	118.564	1.89	1000 ng	38.13	27.15	39.4074	27.2147
XH0176	64	20190507	1	Inflammation	18.19	11.8241	LSIL		16, 58	81.114	1.82	1000 ng	45	26.81	38.7794	26.9553
XH0178	49	20190507	1	Inflammation	17.59	17.3905	LSIL	Negative	52	44.672	1.8	1000 ng	45	27.41	45	27.6095
XH0200	52	20190426	1	Inflammation	10.33	12.05	LSIL	Other 12	31	504.509	1.87	1000 ng	39.23	28.9	40.56	28.51
XH0209	60	20190516	1	Inflammation	14.4184	9.70787	LSIL		39, 51, 52	649.851	1.91	1000 ng	45	30.5816	40.4852	30.7773
XH0213	77	20190519	1	Inflammation	5.8	4.33	LSIL		Negative	3.798	1.7	114 ng	37.02	31.22	35.53	31.2
XH0260	65	20190512	1	Inflammation	9.64	8.2	LSIL	Other 12	39	604.379	1.87	1000 ng	36.42	26.78	35.16	26.96
XH0318	35	20190507	1	CIN1	17.62	17.3319	LSIL	Other 12	59, 56	269.773	1.92	1000 ng	45	27.38	45	27.6681
XH0321	38	20190509	1	Inflammation	18.17	13.16	LSIL	Other 12	Negative	32.745	1.77	1000 ng	45	26.83	40.02	26.86
XH0324	43	20190516	1	CIN1	14.4994	14.3238	LSIL	Negative	Negative	554.75	1.88	1000 ng	45	30.5006	45	30.6762
XH0325	31	20190516	1	CIN1	13.6919	9.38396	LSIL	16	16	452.832	1.95	1000 ng	45	31.3081	40.5497	31.1657
XH0328	36	20190516	1	CIN1	13.5038	13.6598	LSIL	16	16	422.046	1.97	1000 ng	45	31.4962	45	31.3402
XH0331	28	20190516	1	Inflammation	13.5883	13.6907	LSIL	Other 12	58	434.72	1.96	1000 ng	45	31.4117	45	31.3093
XH0333	36	20190516	1	CIN1	15.4994	15.4566	LSIL	Other 12	39, 45, 66, 68	53.115	1.81	1000 ng	45	29.5006	45	29.5434
XH0335	44	20190516	1	Inflammation	12.6845	11.8917	LSIL	16, Other 12	16, 58	447.19	1.95	1000 ng	45	32.3155	45	33.1083
XH0337	32	20190516	1	CIN1	14.599	14.7296	LSIL	18, Other 12	18, 39	82.053	1.86	1000 ng	45	30.401	45	30.2704
XH0338	69	20190516	1	CIN1	14.0671	13.7071	LSIL	Other 12	52	260.685	1.89	1000 ng	45	30.9329	45	31.2929
XH0339	42	20190516	1	CIN1	11.7098	11.7277	LSIL	Other 12	58	751.888	2	1000 ng	45	33.2902	45	33.2723
XH0343	50	20190516	1	Inflammation	13.5317	13.5581	LSIL	Other 12	56	255.94	1.91	1000 ng	45	31.4683	45	31.4419
XH0355	54	20190516	1	Inflammation	16.3661	16.4794	LSIL	Other 12	58	285.521	1.83	1000 ng	45	28.6339	45	28.5206
XH0013	41	20190321	1	Inflammation	15.22	14.01	Negative	18	18	15.929	1.83	200 ng	45	29.78	42.59	28.58
XH0087	25	20190423	1	CIN1	18.23	12.61	Negative	16, Other 12	16, 59	93.468	1.72	1000 ng	45	26.77	39.01	26.4
XH0090	58	20190423	1	CIN1	17.97	12.41	Negative	16	16	169.658	1.74	1000 ng	45	27.03	39.28	26.87
XH0162	37	20190507	1	Inflammation	19.15	8.42568	Negative	16	16	59.65	1.82	1000 ng	45	25.85	34.2648	25.8391
XH0044	45	20190419	1	Inflammation	14.78	11.37	Squamous cell carcinoma	Negative	Negative	82.003	1.7	1000 ng	40.34	25.56	36.94	25.57
XH0122	51	20190428	1	CIN1	9.45817	11.8772	Squamous cell carcinoma		Negative	105.655	1.7	1000 ng	35.2169	25.7587	37.7639	25.8866
XH0219	29	20190512	1	CIN1	18.09	12.82	Squamous cell carcinoma	Other 12	39	195.731	1.92	1000 ng	45	26.91	39.93	27.11
XH0268	48	20190516	1	Inflammation	7.42315	6.39072	Squamous cell carcinoma	Negative	Negative	309.997	1.91	1000 ng	38.5704	31.1472	37.9934	31.6027
XH0215	53	20190512	2	Squamous cell carcinoma	1.33	1.76	Adenocarcinoma	16, Other 12	16, 52	270.658	1.92	1000 ng	28.42	27.09	29.15	27.39
XH0261	31	20190509	2	CIN3	2.47	2.82	Adenocarcinoma		18	379.711	1.88	1000 ng	29.71	27.24	30.15	27.33
XH0211	48	20190509	2	CIN3	1.35	2.23	AGC	Negative	16	510.225	1.93	1000 ng	28.9	27.55	29.57	27.34
XH0243	28	20190509	2	CIN3	11.49	12.25	AGC	16	16	1164.12	1.97	1000 ng	38.57	27.08	39.52	27.27
XH0007	75		2	Squamous cell carcinoma	2.77	3.86	ASC-H	16	16	61.196	1.83	1000 ng	29.3	26.53	29.73	25.87
XH0112	73	20190428	2	CIN2-3	8.69642	10.318	ASC-H		16, 58	58.16	1.62	1000 ng	35.92	27.2236	37.7044	27.3863
XH0127	55	20190428	2	CIN2-3	5.65973	4.73796	ASC-H	16	16	98.542	1.75	500 ng	31.5659	25.9062	31.1133	26.3754
XH0156	57	20190329	2	Endocervical adenocarcinoma	3.37	1.71	ASC-H	16	16	34.432	1.74	200 ng	33.34	29.97	30.79	29.08
XH0189	41	20190426	2	CIN3	18.78	10.57	ASC-H	18	16	436.884	1.82	1000 ng	45	26.22	36.66	26.09
XH0195	44	20190426	2	CIN3	6.25	6.53	ASC-H	Other 12	58	128.74	1.74	1000 ng	32.11	25.86	32.29	25.76
XH0021	36	20190328	2	CIN3	9.23	10.98	ASCUS	Other 12	58	77.657	1.95	1000 ng	38.69	29.46	39.95	28.97
XH0029	48	20190328	2	CIN2	6	12.09	ASCUS	18	18	15.742	1.74	283 ng	39.29	33.29	45	32.91
XH0051	30	20190327	2	CIN2-3	9.71	12.15	ASCUS	Other 12	33	114.064	1.95	1000 ng	36.29	26.58	38.47	26.32
XH0089	54	20190423	2	CIN2-3	6.13	8.74	ASCUS	16	16	232.164	1.88	1000 ng	33.17	27.04	35.55	26.81
XH0125	43	20190428	2	Endocervical adenocarcinoma	5.80289	5.4474	ASCUS	16, Other 12	16, 58	140.92	1.72	1000 ng	32.5701	26.7672	32.3477	26.9003
XH0134	33	20190428	2	CIN2	14.1756	11.5938	ASCUS	Other 12	31	45.38	1.49	500 ng	40.1715	25.996	37.7926	26.1988
XH0153	49	20190507	2	CIN2-3	7.76	7.66968	ASCUS	16	16	17.744	1.76	300 ng	36.04	28.28	35.8795	28.2098
XH0155	30	20190507	2	CIN3	7.84	6.04764	ASCUS	16	16	186.004	1.91	1000 ng	34.9	27.06	33.2577	27.2101
XH0163	31	20190507	2	CIN2	18.23	12.7094	ASCUS	Other 12	52, 59	196.582	1.91	1000 ng	45	26.77	39.5492	26.8398
XH0191	52	20190426	2	CIN3	18.47	11.66	ASCUS	16, Other 12	16	250.395	1.79	1000 ng	45	26.53	37.91	26.25
XH0197	47	20190426	2	CIN3	11.11	13.66	ASCUS	16	16	566.248	1.84	1000 ng	36.58	25.47	39.04	25.38
XH0198	40	20190426	2	Squamous cell carcinoma	3.19	4.48	ASCUS	16	16	216.699	1.77	1000 ng	31.6	28.41	32.82	28.34
XH0349	34	20190516	2	Squamous cell carcinoma	5.05289	4.01605	ASCUS	16	16	137.2	1.86	1000 ng	31.3941	26.3412	30.5249	26.5089
XH0005	31		2	CIN3	7.35	7.8	HSIL	Negative	Negative	67.101	1.85	1000 ng	34.88	27.53	34.97	27.17
XH0006	43		2	CIN3	5.9	9.06	HSIL	16	16	9.263	1.85	200 ng	33.45	27.55	36.93	27.87
XH0017	47	20190321	2	Squamous cell carcinoma	1.99436	2.40399	HSIL		16	54.026	1.87	200 ng	31.1835	29.1891	31.5327	29.1287
XH0030	50	20190327	2	CIN3	4.52	5.98	HSIL	16, Other 12	16	154.489	1.95	1000 ng	31.23	26.71	32.37	26.39
XH0049	34	20190327	2	CIN2-3	9.16	11.97	HSIL	Negative	Negative	111.83	1.95	1000 ng	36.02	26.86	38.48	26.51
XH0074	40	20190329	2	CIN3	6.47	7.44	HSIL	Negative	Negative	411.473	1.89	500 ng	33.84	27.37	35.07	27.63
XH0076	38	20190423	2	Squamous cell carcinoma	2.5	3.71	HSIL		16	347.628	1.84	1000 ng	28.8	26.3	29.72	26.01
XH0080	48	20190329	2	CIN2	9.87	7.1	HSIL		18	11.773	1.77	1000 ng	40.91	31.04	38.13	31.03
XH0081	34	20190329	2	CIN2	18.15	12.84	HSIL		Negative	83.84	1.86	1000 ng	45	26.85	39.52	26.68
XH0105	39	20190428	2	CIN2-3	3.34839	9.19516	HSIL	Other 12	31	208.936	1.84	1000 ng	30.561	27.2126	36.4852	27.2901
XH0116	46	20190428	2	Squamous cell carcinoma	2.57439	2.18404	HSIL		16	171.013	1.78	1000 ng	28.5879	26.0135	28.4104	26.2263
XH0119	43	20190428	2	CIN3	2.85562	1.6998	HSIL	Other 12	33	202.141	1.81	1000 ng	28.8232	25.9676	27.8199	26.1201
XH0132	37	20190428	2	CIN2	10.9692	13.1385	HSIL	Negative	Negative	288.508	1.78	500 ng	36.5641	25.5948	39.0155	25.877
XH0133	53	20190328	2	Squamous cell carcinoma	2.3363	2.45373	HSIL	16	16	108.7	1.91	200 ng	32.7889	30.4526	32.8504	30.3966
XH0137	66	20190328	2	Squamous cell carcinoma	4.36418	3.79265	HSIL		16	76.571	1.9	200 ng	34.2971	29.9329	33.6578	29.8651
XH0138	52	20190428	2	CIN3	4.75371	9.95456	HSIL	16	16	652.329	1.87	1000 ng	31.31	26.5563	36.1668	26.2123
XH0139	28	20190507	2	CIN3	1.72	4.7053	HSIL	16	16	32.691	1.78	1000 ng	28.99	27.27	31.2044	26.4991
XH0142	49	20190328	2	Squamous cell carcinoma	4.74527	4.21506	HSIL	Other 12	59	43.659	1.9	200 ng	35.3077	30.5625	34.9703	30.7552
XH0148	61	20190328	2	Squamous cell carcinoma	1.81	4.93	HSIL	16	16	29.664	1.92	200 ng	30.91	29.1	34.13	29.2
XH0159	46	20190507	2	CIN2	8.85	12.1985	HSIL	Negative	Negative	260.285	1.92	1000 ng	35.86	27.01	38.984	26.7854
XH0166	59	20190329	2	Squamous cell carcinoma	1.94811	2.4249	HSIL	16	16	205.733	1.93	200 ng	31.0784	29.1303	31.652	29.2271
XH0167	30	20190507	2	CIN2-3	11.08	12.0585	HSIL	16	16	221.867	1.86	1000 ng	37.14	26.06	38.2538	26.1954
XH0180	53	20190426	2	Squamous cell carcinoma	3.09	1.8	HSIL	16	16	280.6	1.82	1000 ng	30.29	27.2	28.55	26.75
XH0182	51	20190426	2	Squamous cell carcinoma	2.78	4.1	HSIL	16	16	286.471	1.82	1000 ng	29.64	26.86	30.83	26.73
XH0184	38	20190426	2	CIN2-3	5.4	4.71	HSIL	Other 12	52	210.33	1.8	1000 ng	31.68	26.28	31.27	26.56
XH0196	50	20190426	2	CIN3	4.02	4.03	HSIL	16	16	308.126	1.84	1000 ng	30.65	26.63	30.26	26.23
XH0199	51	20190426	2	CIN3	1.1	6.03	HSIL	16	16	249.465	1.84	1000 ng	29.89	28.79	34.89	28.86
XH0203	73	20190426	2	CIN2	13.27	7.39	HSIL	Negative	Negative	6.063	0.66	300 ng	45	31.73	38.94	31.55
XH0208	52	20190516	2	Squamous cell carcinoma	0.792904	2.27612	HSIL		16	287.913	1.86	1000 ng	31.6763	30.8834	33.5717	31.2956
XH0210	54	20190426	2	Squamous cell carcinoma	0.71	0.77	HSIL		16	219.515	1.82	1000 ng	26.98	26.27	27.41	26.64
XH0217	45	20190512	2	CIN3	2.7	2.72	HSIL	16, Other 12	16, 33, 45	103.316	1.86	1000 ng	28.8	26.1	29.19	26.47
XH0218	56	20190512	2	Squamous cell carcinoma	3.09	1.85	HSIL	Other 12	31, 33	342.473	1.89	1000 ng	29.19	26.1	28.41	26.56
XH0223	53	20190512	2	CIN3	4.71	8.66	HSIL	Other 12	31	233.665	1.84	1000 ng	31.87	27.16	36.15	27.49
XH0225	49	20190512	2	Squamous cell carcinoma	3.93	4.66	HSIL	16	16	158.077	1.87	1000 ng	30.13	26.2	30.92	26.26
XH0226	36	20190519	2	Squamous cell carcinoma	3.18	3.18	HSIL	16	16	239.159	1.9	1000 ng	30.06	26.88	29.95	26.77
XH0227	63	20190509	2	Squamous cell carcinoma	1.31	0.87	HSIL	16	16	524.823	1.95	1000 ng	28.95	27.64	28.26	27.39
XH0229	61	20190509	2	CIN3	3.27	5.71	HSIL	16	16	175.308	1.87	1000 ng	29.71	26.44	31.98	26.27
XH0233	49	20190509	2	CIN3	1.64	1.86	HSIL	16, Other 12	16	552.572	1.98	1000 ng	29.2	27.56	29.28	27.42
XH0235	57	20190512	2	Squamous cell carcinoma	2.12	1.9	HSIL	16	16	239.977	1.87	1000 ng	28.65	26.53	28.67	26.77
XH0237	60	20190519	2	Squamous cell carcinoma	0.38	1.83	HSIL	16	16	637.671	1.99	1000 ng	28.72	28.34	30.36	28.53
XH0244	48	20190509	2	Squamous cell carcinoma	2.75	2.04	HSIL		16	101.579	1.82	1000 ng	29.1	26.35	28.59	26.55
XH0245	49	20190512	2	Endocervical adenocarcinoma	2.59	2.7	HSIL	Other 12	58	238.8	1.92	1000 ng	30.45	27.86	30.82	28.12
XH0262	31	20190509	2	CIN3	10.03	10.04	HSIL	16	16, 58	148.981	1.83	1000 ng	36.76	26.73	36.88	26.84
XH0264	49	20190519	2	Squamous cell carcinoma	2.42	1.87	HSIL	16	16	218.093	1.92	1000 ng	29.03	26.61	28.45	26.58
XH0265	58	20190512	2	Endocervical adenocarcinoma	0.05	2.14	HSIL	Other 12	33, 39	387.423	1.94	1000 ng	28.33	28.28	30.36	28.22
XH0267	50	20190509	2	Squamous cell carcinoma	2.29	3.16	HSIL	16	16	335.747	1.86	1000 ng	29.1	26.81	30.29	27.13
XH0269	49	20190512	2	Endocervical adenocarcinoma	4.11	2.52	HSIL	16	16	511.729	1.89	1000 ng	30.73	26.62	29.52	27
XH0271	50	20190509	2	Squamous cell carcinoma	2.85	3.22	HSIL	16	16	194.002	1.84	1000 ng	29.38	26.53	29.95	26.73
XH0274	44	20190509	2	CIN2-3	12.31	9.18	HSIL	16	16	201.186	1.88	1000 ng	39.15	26.84	36.18	27
XH0275	71	20190509	2	Squamous cell carcinoma	1.16	1.27	HSIL	Other 12	52	54.205	1.79	1000 ng	28.24	27.08	28.45	27.18
XH0276	38	20190509	2	Endocervical adenocarcinoma	2.09	1.94	HSIL	16	16	805.185	1.94	1000 ng	30.69	28.6	30.59	28.65
XH0279	44	20190509	2	CIN3	2.07	1.84	HSIL	16	16	891.364	1.96	1000 ng	28.81	26.74	28.79	26.95
XH0280	28	20190512	2	Endocervical adenocarcinoma	11.24	5.16	HSIL	16	16	187.277	1.87	1000 ng	37.95	26.71	31.92	26.76
XH0281	45	20190512	2	Squamous cell carcinoma	2.13	2.3	HSIL	16	16	322.886	1.9	1000 ng	29.34	27.21	29.65	27.35
XH0282	35	20190509	2	Squamous cell carcinoma	3.06	5.52	HSIL	Other 12	Negative	347.455	1.89	1000 ng	30.56	27.5	33.39	27.87
XH0283	60	20190512	2	CIN3	3.19	2.49	HSIL	16	16	120.442	1.85	1000 ng	29.5	26.31	29.11	26.62
XH0284	47	20190507	2	CIN3	7.68	7.05303	HSIL	16	16	597.805	1.92	1000 ng	35.38	27.7	35.0076	27.9546
XH0287	48	20190507	2	CIN3	4.35	5.35566	HSIL	Negative	16	38.421	1.75	1000 ng	31.74	27.39	32.765	27.4094
XH0289	32	20190519	2	CIN3	4.39	4.04	HSIL	Negative	Negative	215.94	1.87	1000 ng	30.89	26.5	30.66	26.62
XH0290	64	20190512	2	CIN3	9.91	10.12	HSIL	Negative	52	760.739	1.95	1000 ng	36.25	26.34	36.6	26.48
XH0291	44	20190509	2	CIN3	3.8	2.72	HSIL	16	16	160.015	1.82	1000 ng	31.73	27.93	31.3	28.58
XH0293	50	20190512	2	CIN3	7.86	4.09	HSIL	16	16	662.136	1.92	1000 ng	36.32	28.46	33.21	29.12
XH0294	59	20190512	2	CIN3	3.62	5.2	HSIL	Other 12	31	238.9	1.94	1000 ng	32.44	28.82	34.41	29.21
XH0296	74	20190512	2	CIN3	2.59	2.8	HSIL	16	16	199.187	1.88	1000 ng	30.75	28.16	31.45	28.65
XH0297	69	20190512	2	CIN3	9.65	10.19	HSIL	Negative	Negative	1089.03	1.92	1000 ng	36.53	26.88	37.93	27.74
XH0299	59	20190519	2	CIN2-3	6.11	4.18	HSIL	Other 12	66	313.959	1.93	1000 ng	33.87	27.76	31.97	27.79
XH0303	36	20190509	2	CIN2-3	1.42	1.71	HSIL	16	16	623.154	1.87	1000 ng	29.49	28.07	30.39	28.68
XH0304	32	20190509	2	CIN2-3	6.93	4.09	HSIL	16	16	759.401	1.89	1000 ng	33.8	26.87	31.16	27.07
XH0305	45	20190512	2	CIN2-3	5.03	6.7	HSIL	16, Other 12	16, 51	202.482	1.92	1000 ng	33.43	28.4	35.37	28.67
XH0307	33	20190512	2	CIN2-3	8.2	6.98	HSIL	16	16	367.006	1.87	1000 ng	35.08	26.88	34.02	27.04
XH0309	49	20190509	2	CIN2-3	5	6.31	HSIL	16	58	256.018	1.88	1000 ng	32.05	27.05	33.51	27.2
XH0310	56	20190512	2	CIN2	15.21	13.16	HSIL	16, Other 12	16, 31	539.824	1.88	1000 ng	41.07	25.86	39.35	26.19
XH0311	71	20190509	2	CIN2-3	1.35	1.06	HSIL	16	16	114.563	1.88	1000 ng	28.72	27.37	28.57	27.51
XH0315	63	20190509	2	CIN2-3	5.01	4.16	HSIL	16	16	419.448	1.86	1000 ng	32.14	27.13	31.23	27.07
XH0316	55	20190509	2	Squamous cell carcinoma	3.26	5.12	HSIL	16	16	720.79	1.9	1000 ng	31.29	28.03	33.3	28.18
XH0347	33	20190516	2	CIN3	8.5606	10.3426	HSIL	16, Other 12	16, 39	105.12	1.97	1000 ng	36.2003	27.6397	38.4065	28.0639
XH0351	29	20190516	2	Squamous cell carcinoma	5.36236	4.33259	HSIL	16	16	468.08	1.91	1000 ng	32.9015	27.5392	31.9433	27.6107
XH0354	25	20190516	2	Endocervical adenocarcinoma	1.45754	3.56355	HSIL	16	16	958.938	2.06	1000 ng	33.1325	31.6749	35.282	31.7185
XH0024	41	20190327	2	CIN2-3	10.44	10.49	Inflammation	16	16	12.998	1.84	330 ng	45	34.56	45	34.51
XH0047	47	20190327	2	CIN2-3	10.8	6.99	Inflammation	Other 12	33	22.014	1.98	500 ng	39.18	28.38	35.54	28.55
XH0088	35	20190423	2	CIN2-3	15.69	16.11	Inflammation	16, Other 12	16, 52	26.338	1.36	300 ng	45	29.31	45	28.89
XH0149	31	20190507	2	CIN2	15.57	15.6172	Inflammation	16	16	9.439	1.61	300 ng	45	29.43	45	29.3828
XH0157	42	20190507	2	CIN2	10.73	12.853	Inflammation	16	16	122.647	1.89	1000 ng	36.98	26.25	39.5905	26.7375
XH0161	51	20190329	2	Squamous cell carcinoma	0.591488	2.38427	Inflammation	16	16	80.038	1.82	200 ng	30.7341	30.1426	32.6976	30.3133
XH0181	66	20190426	2	Endocervical adenocarcinoma	9.32	4.88	Inflammation	18, Other 12	11, 18	216.228	1.78	1000 ng	36.05	26.73	31.54	26.66
XH0185	40	20190426	2	CIN3	10.38	10.82	Inflammation	16	16	298.846	1.82	1000 ng	36.66	26.28	36.93	26.11
XH0193	47	20190426	2	CIN2	12.74	12.69	Inflammation	16	16	452.841	1.84	1000 ng	37.79	25.05	37.65	24.96
XH0348	57	20190516	2	CIN2	11.3596	12.2642	Inflammation	16	16	449.203	1.89	1000 ng	37.6779	26.3183	38.5921	26.3278
XH0001	56		2	CIN3	4.79	7.96	LSIL		16	50.145	1.85	500 ng	32.3	27.51	35.29	27.33
XH0004	28		2	CIN2	14.07	13.86	LSIL		Negative	3.37	1.49	200 ng	45	30.93	45	31.14
XH0012	39	20190328	2	CIN2	15.63	11.48	LSIL	Other 12	Negative	15.248	1.91	275 ng	45	29.37	40.84	29.36
XH0043	30	20190327	2	CIN2	13.19	8.7	LSIL		16, 33, 58	21.211	1.87	500 ng	45	31.81	40.74	32.04
XH0057	34	20190328	2	CIN2-3	8.8	7.41	LSIL		58	65.437	1.89	1000 ng	35.09	26.29	33.47	26.06
XH0060	63	20190328	2	CIN3	5.67	8.15	LSIL		Negative	9.158	1.85	180 ng	37.06	31.39	39.63	31.48
XH0064	56	20190328	2	CIN3	5.4	8.72	LSIL		16	76.124	1.88	1000 ng	31.9	26.5	35.15	26.43
XH0086	28	20190329	2	CIN2-3	7.86	8.62	LSIL		16	64.387	1.87	1000 ng	35.22	27.36	35.72	27.1
XH0101	34	20190428	2	CIN2-3	12.9751	12.7403	LSIL		51, 59, 39	-3.681	0	300 ng	45	32.0249	45	32.2597
XH0126	54	20190428	2	CIN2	10.9412	11.1619	LSIL		16, 18, 51, 52, 56	338.965	1.83	1000 ng	37.0591	26.1179	37.6225	26.4606
XH0129	61	20190428	2	CIN3	18.7142	12.0013	LSIL	Other 12	51	142.224	1.78	1000 ng	45	26.2858	38.563	26.5618
XH0141	31	20190507	2	CIN2	10.57	10.3761	LSIL	Other 12	58	368.534	1.87	1000 ng	37.5	26.93	36.7504	26.3743
XH0143	37	20190507	2	CIN2-3	8.34	12.2045	LSIL	Negative	Negative	45.344	1.76	1000 ng	35.15	26.81	38.7616	26.5571
XH0145	26	20190507	2	CIN2-3	15.06	12.4833	LSIL	16, Other 12	16, 51, 58	33.871	1.82	1000 ng	42.13	27.07	39.3484	26.8651
XH0146	34	20190328	2	CIN2	9.4	16.34	LSIL	Negative	Negative	118.825	1.93	200 ng	38.24	28.84	45	28.66
XH0164	37	20190507	2	CIN2	15.12	11.1749	LSIL	16, Other 12	16	10.745	1.62	300 ng	45	29.88	41.4957	30.3208
XH0173	36	20190507	2	CIN2-3	6.71	3.58484	LSIL		16, 58	7.075	1.55	212 ng	36.72	30.01	33.6392	30.0544
XH0183	44	20190426	2	CIN2	18.84	12.72	LSIL	16,18	18, 33	165.711	1.73	1000 ng	45	26.16	38.98	26.26
XH0188	41	20190426	2	CIN3	3.7	4.35	LSIL		16	204.204	1.78	1000 ng	30.02	26.32	30.69	26.34
XH0192	37	20190426	2	CIN2-3	13.12	12.67	LSIL	Other 12	52, 66	433.534	1.85	1000 ng	38.99	25.87	38.35	25.68
XH0201	58	20190426	2	Endocervical adenocarcinoma	18.43	12.55	LSIL	Negative	Negative	406.028	1.82	1000 ng	45	26.57	38.79	26.24
XH0202	28	20190426	2	CIN3	17.46	11.9	LSIL		16	467.271	1.84	1000 ng	45	27.54	39.11	27.21
XH0206	50	20190509	2	CIN3	6.83	6.77	LSIL		16, 33, 39, 52	494.22	1.86	1000 ng	33.37	26.54	32.95	26.18
XH0207	25	20190512	2	CIN2	18.84	13.68	LSIL		6, 11, 45, 52, 58	105.732	1.82	1000 ng	45	26.16	40.01	26.33
XH0248	65	20190512	2	Squamous cell carcinoma	2.31	1.63	LSIL	Negative	Negative	639.418	2	1000 ng	30.24	27.93	29.77	28.14
XH0249	60	20190509	2	Endocervical adenocarcinoma	2.1	2.88	LSIL	Negative	Negative	448.946	1.95	1000 ng	30.36	28.26	31.21	28.33
XH0250	49	20190507	2	CIN3	2.49	2.53637	LSIL	Other 12	52, 58	708.203	1.92	1000 ng	29.46	26.97	29.8506	27.3142
XH0251	40	20190509	2	CIN3	2.81	1.9	LSIL	Other 12	52	176.054	1.84	1000 ng	29.29	26.48	28.51	26.61
XH0252	54	20190519	2	Squamous cell carcinoma	2.85	2.17	LSIL	16	16	60.709	1.86	1000 ng	28.91	26.06	28.46	26.29
XH0253	76	20190512	2	Squamous cell carcinoma	1.79	2.15	LSIL	16	16	416.798	1.97	1000 ng	30.18	28.39	30.98	28.83
XH0254	44	20190509	2	CIN3	3.04	4.02	LSIL	16	16	172.389	1.84	1000 ng	29.77	26.73	31.35	27.33
XH0255	48	20190509	2	Squamous cell carcinoma	1.82	2.23	LSIL	16	16	162.523	1.86	1000 ng	28.33	26.51	28.97	26.74
XH0257	65	20190512	2	Squamous cell carcinoma	1.33	0.54	LSIL	16	16	590.955	1.97	1000 ng	29.78	28.45	29.01	28.47
XH0258	76	20190509	2	Squamous cell carcinoma	1.07	1.66	LSIL	16	16	154.924	1.92	1000 ng	28.19	27.12	28.74	27.08
XH0259	56	20190509	2	Squamous cell carcinoma	4	4.5	LSIL	16	16	314.684	1.85	1000 ng	31.76	27.76	32.34	27.84
XH0312	30	20190509	2	CIN2-3	11.15	9.46	LSIL	16	16, 31	108.999	1.84	1000 ng	38.25	27.1	36.65	27.19
XH0319	47	20190509	2	CIN3	8.94	9.13	LSIL	16	16	128.066	1.87	1000 ng	35.78	26.84	36.02	26.89
XH0320	36	20190512	2	CIN3	3.43	5.61	LSIL	Other 12	33	59.862	1.82	1000 ng	30.58	27.15	33.05	27.44
XH0322	60	20190519	2	Squamous cell carcinoma	0.82	1.13	LSIL	16	16	104.226	1.94	1000 ng	27.19	26.37	27.48	26.35
XH0326	27	20190516	2	CIN2-3	14.5173	9.66409	LSIL	16, Other 12	16, 35, 39	100.795	1.87	1000 ng	45	30.4827	40.0495	30.3854
XH0327	46	20190516	2	CIN2	13.7633	13.9359	LSIL	16, 18, Other 12	16, 18	153.369	1.87	1000 ng	45	31.2367	45	31.0641
XH0330	49	20190516	2	CIN3	13.7185	8.42333	LSIL	Other 12	68	392.683	1.96	1000 ng	45	31.2815	39.6716	31.2483
XH0332	36	20190516	2	CIN2	6.09447	9.23389	LSIL	Other 12	35	342.792	1.89	1000 ng	35.9865	29.8921	38.9825	29.7486
XH0334	37	20190516	2	CIN2-3	8.57462	7.48946	LSIL	Other 12	51	282.481	1.85	1000 ng	37.8406	29.2659	36.8247	29.3353
XH0336	34	20190516	2	CIN2-3	6.07991	7.44092	LSIL	Other 12	58	612.776	1.87	1000 ng	35.7889	29.709	37.0556	29.6147
XH0346	39	20190516	2	CIN2	19.4143	10.0646	LSIL		18	634.497	1.88	1000 ng	45	25.5857	35.9871	25.9226
XH0350	59	20190516	2	Squamous cell carcinoma	16.1198	12.6715	LSIL	Negative	Negative	258.637	1.82	1000 ng	45	28.8802	41.6591	28.9875
XH0353	54	20190516	2	CIN3	10.1541	16.6877	LSIL	Negative	52	413.47	1.87	1000 ng	38.5922	28.4382	45	28.3123
XH0031	33	20190321	2	CIN3	10.2577	8.20022	Negative	16	16	49.129	1.81	200 ng	38.1063	27.8486	35.9537	27.7535
XH0037	41	20190321	2	Squamous cell carcinoma	1.1601	6.05956	Negative	16	16	34.922	1.83	200 ng	32.4086	31.2485	37.1756	31.116
XH0071	41	20190328	2	CIN2	8.85	9.58	Negative	18, Other 12	18, 39	75.226	1.91	1000 ng	35.79	26.94	36.51	26.93
XH0100	40	20190321	2	Squamous cell carcinoma	3.6786	3.76389	Negative	16, Other 12	16, 33	54.498	1.87	200 ng	32.1476	28.469	32.0241	28.2602
XH0110	41	20190328	2	Squamous cell carcinoma	2.60345	2.18406	Negative	16	16	35.881	1.87	200 ng	32.3607	29.7572	31.7821	29.598
XH0151	33	20190507	2	CIN2	7.25	7.58563	Negative	16	16	82.903	1.82	1000 ng	33.47	26.22	33.6855	26.0999
XH0152	31	20190507	2	CIN3	8.45	12.4284	Negative	16	16	69.988	1.83	1000 ng	35.06	26.61	38.9323	26.5039
XH0190	53	20190426	2	Squamous cell carcinoma	6.02	7.57	Negative	16	16	208.581	1.81	1000 ng	32.31	26.29	33.84	26.27
XH0194	47	20190426	2	CIN3	8.81	7.4	Negative	16	16	23.178	1.23	600 ng	35.27	26.46	33.64	26.24
XH0204	43	20190426	2	CIN2	14.4	9.92	Negative	16	16	433.549	1.83	1000 ng	40.19	25.79	35.77	25.85
XH0344	63	20190516	2	Squamous cell carcinoma	5.64191	6.99675	Negative	16	16	182.145	1.88	1000 ng	32.1848	26.5429	33.716	26.7193
XH0352	34	20190516	2	CIN2	15.635	11.5492	Negative	16, Other 12	18, 52, 68	298.385	1.91	1000 ng	45	29.365	40.7463	29.1971
XH0008	54		2	CIN3	2.52	2.91	Squamous cell carcinoma	16, Other 12	16	131.782	1.95	1000 ng	31.15	28.63	31.15	28.24
XH0009	52		2	Squamous cell carcinoma	1.33	1.42	Squamous cell carcinoma	16	16	71.785	1.91	1000 ng	28.82	27.49	28.52	27.1
XH0010	54		2	Squamous cell carcinoma	3.2674	4.73823	Squamous cell carcinoma	16	16, 51	83.916	1.83	200 ng	32.5239	29.2566	33.7974	29.0592
XH0068	50	20190328	2	CIN2-3	7.01	3.49	Squamous cell carcinoma	Negative	16	188.595	1.93	500 ng	34.64	27.63	31.27	27.78
XH0109	48		2	Squamous cell carcinoma	1.28504	2.47106	Squamous cell carcinoma	16	16	107.577	1.94	200 ng	32.1613	30.8763	33.3035	30.8324
XH0154	54	20190329	2	Squamous cell carcinoma	1.53	2.38	Squamous cell carcinoma	16	16	150.986	1.91	200 ng	29.79	28.26	30.64	28.26
XH0160	43	20190507	2	CIN3	7.47	5.88003	Squamous cell carcinoma	Other 12	58	102.726	1.9	1000 ng	33.58	26.11	31.9338	26.0537
XH0165	49	20190329	2	Squamous cell carcinoma	2.47108	1.42506	Squamous cell carcinoma	Other 12	31	31.446	1.83	200 ng	32.3812	29.9101	31.4594	30.0344
XH0221	51	20190509	2	CIN3	4.2	5.33	Squamous cell carcinoma	16	16	366.179	1.89	1000 ng	31.18	26.98	32.13	26.8
XH0222	48	20190507	2	CIN3	2.73	4.19627	Squamous cell carcinoma	16	16	460.893	1.92	1000 ng	30.29	27.56	31.9195	27.7232
XH0266	44	20190512	2	CIN3	3.74	5.88	Squamous cell carcinoma	16	16	212.335	1.85	1000 ng	31.69	27.95	33.94	28.06
XH0277	52	20190509	2	Squamous cell carcinoma	1.06	1.5	Squamous cell carcinoma	16, Other 12	16, 58	184.496	1.87	1000 ng	27.63	26.57	28.25	26.75
